# Supplementary material for: Seasonal Changes in Serum Metabolites in Multiple Sclerosis Relapse
Source: Int J Mol Sci. 2023 Feb 10;24(4):3542. doi: 10.3390/ijms24043542 (PMC9959388; doi:10.3390/ijms24043542)
Supplement: Supplementary file 1 [file ijms-24-03542-s001.zip]

Archive with 1 entries (1 files):
- ijms-2153898-supplementary.pdf
